# Supplementary material for: Spatial distance between sites of sampling associated with genetic variation among Neospora caninum in aborted bovine foetuses from northern Italy
Source: Parasit Vectors. 2021 Jan 13;14:47. doi: 10.1186/s13071-020-04557-6 (PMC7805081; doi:10.1186/s13071-020-04557-6)
Supplement: Supplementary file 1 — Additional file 1: Table S1. Microsatellite data on Neospora caninum from norther Italy, including also data on intermediate host species, region, province, sampling site, sampling date, real-time PCR result, eBURST designation, and reference. [file 13071_2020_4557_MOESM1_ESM.xlsx]

## Sheet: Tabelle1
Zeilenbeschriftungen	Anzahl von Sample ID
12	1
6	1
2	1
8	1
6	1
15	1
13	1
15	1
16	1
12	1
14	1
10	1
6	1
13	2
6	2
2	2
9	1
5	1
16	1
12	1
NA	1
16	1
NA	1
NA	1
15	1
6	1
11	1
6	1
12	1
12	1
16	1
16	1
14	1
14	1
10	1
6	1
14	1
6	1
2	1
15	1
6	1
13	1
13	1
17	1
16	1
13	1
14	1
10	1
6	1
15	2
6	2
2	2
9	1
9	1
15	1
12	1
17	1
16	1
12	1
13	1
10	1
5	1
10	1
6	1
13	1
NA	1
12	1
17	1
12	1
12	1
10	1
6	1
17	2
6	2
2	1
8	1
6	1
13	1
12	1
10	1
15	1
13	1
12	1
14	1
6	1
NA	1
NA	1
NA	1
NA	1
12	1
NA	1
17	1
14	1
NA	1
15	1
6	1
19	1
6	1
2	1
11	1
6	1
NA	1
12	1
NA	1
16	1
12	1
NA	1
15	1
6	1
21	4
6	4
2	3
10	2
6	2
21	1
12	1
11	1
16	1
12	1
13	1
15	1
6	1
22	1
12	1
11	1
16	1
12	1
13	1
15	1
6	1
11	1
6	1
19	1
12	1
11	1
16	1
11	1
13	1
15	1
6	1
NA	1
NA	1
NA	1
13	1
11	1
NA	1
15	1
13	1
NA	1
NA	1
6	1
22	1
6	1
2	1
9	1
5	1
13	1
12	1
NA	1
16	1
12	1
13	1
15	1
6	1
23	4
6	4
2	2
8	1
6	1
22	1
12	1
11	1
17	1
13	1
13	1
15	1
6	1
11	1
6	1
19	1
12	1
11	1
16	1
12	1
13	1
15	1
6	1
NA	2
NA	2
NA	2
20	1
NA	1
NA	1
NA	1
12	1
NA	1
NA	1
6	1
NA	1
NA	1
NA	1
NA	1
NA	1
NA	1
NA	1
NA	1
24	6
6	5
2	4
10	2
6	2
18	2
12	2
11	2
16	2
10	1
12	1
17	1
5	1
12	1
13	1
15	1
6	1
11	2
6	2
18	1
12	1
NA	1
16	1
12	1
14	1
15	1
6	1
22	1
12	1
11	1
16	1
12	1
13	1
14	1
6	1
NA	1
NA	1
NA	1
18	1
12	1
11	1
18	1
13	1
14	1
15	1
6	1
7	1
2	1
9	1
6	1
21	1
12	1
11	1
16	1
12	1
13	1
15	1
6	1
25	4
5	1
2	1
11	1
6	1
20	1
13	1
11	1
16	1
11	1
14	1
13	1
NA	1
6	2
2	2
10	1
7	1
25	1
12	1
11	1
16	1
12	1
13	1
15	1
6	1
11	1
6	1
18	1
12	1
11	1
16	1
12	1
NA	1
13	1
6	1
9	1
2	1
9	1
6	1
18	1
13	1
11	1
16	1
12	1
12	1
15	1
6	1
26	5
6	5
2	4
10	2
6	2
17	2
12	2
11	2
16	1
13	1
13	1
15	1
6	1
NA	1
12	1
12	1
14	1
6	1
11	2
6	2
15	1
12	1
12	1
NA	1
13	1
NA	1
15	1
6	1
18	1
12	1
11	1
16	1
12	1
13	1
15	1
6	1
NA	1
NA	1
NA	1
18	1
12	1
11	1
NA	1
11	1
12	1
16	1
6	1
27	3
6	3
2	3
10	1
6	1
19	1
12	1
11	1
17	1
12	1
11	1
12	1
NA	1
11	2
6	2
18	1
12	1
11	1
16	1
11	1
13	1
14	1
6	1
21	1
12	1
11	1
NA	1
12	1
13	1
15	1
6	1
28	3
6	3
2	2
11	1
6	1
18	1
12	1
11	1
16	1
12	1
13	1
14	1
6	1
13	1
6	1
13	1
12	1
12	1
16	1
NA	1
14	1
14	1
6	1
NA	1
NA	1
NA	1
18	1
12	1
10	1
17	1
12	1
13	1
15	1
6	1
29	2
6	2
2	1
9	1
5	1
18	1
12	1
NA	1
17	1
12	1
13	1
15	1
6	1
NA	1
NA	1
NA	1
19	1
12	1
11	1
17	1
12	1
12	1
15	1
6	1
NA	14
NA	14
2	5
9	1
6	1
15	1
12	1
NA	1
16	1
13	1
NA	1
NA	1
6	1
10	2
5	1
21	1
12	1
11	1
16	1
12	1
13	1
15	1
3	1
6	1
NA	1
NA	1
11	1
17	1
12	1
NA	1
14	1
6	1
11	2
6	2
18	1
NA	1
11	1
NA	1
13	1
NA	1
15	1
6	1
19	1
12	1
11	1
16	1
12	1
13	1
15	1
6	1
NA	9
NA	9
NA	9
13	5
12	1
NA	1
NA	1
NA	1
12	1
10	1
6	1
13	1
11	1
18	1
NA	1
NA	1
NA	1
NA	1
NA	3
12	1
NA	1
12	1
NA	1
15	1
6	1
NA	2
NA	2
NA	2
NA	2
13	1
5	1
14	1
5	1
18	1
12	1
NA	1
16	1
12	1
NA	1
15	1
6	1
19	2
NA	2
NA	2
NA	2
12	1
13	1
15	1
6	1
NA	1
13	1
10	1
6	1
NA	1
NA	1
NA	1
NA	1
12	1
NA	1
10	1
NA	1
Gesamtergebnis	55

## Sheet: LuRegComb_GS200924
Sample ID	Species	Breed	MS6A	MS1B	MS5	MS12	MS3	MS6B	MS7	MS21	MS2-1	MS2-2	MS2-3	MS10-1	MS10-2	MS10-3	Region	Province	Sampling_Date	Ct_value_Nc5qPCR	FARM	PROVINCE	Designation_eBURST	Reference
D190286	Cattle	HF	22	12	11	17	13	13	15	6	6	8	2	6	23	10	Lombardy	CREMONA	May 2015	26.55	6	CREMONA	3It2	This study
D190287	Cattle	HF	19	12	11	16	11	13	15	6	6	11	2	6	21	10	Lombardy	CREMONA	May 2015	42.37	9	CREMONA	4it2	This study
D190288	Cattle	HF	NA	NA	NA	NA	NA	NA	NA	NA	NA	NA	NA	6	23	9	Lombardy	CREMONA	May 2015	32.34	9	CREMONA	NA	This study
D190289	Cattle	HF	12	12	16	16	14	14	10	6	6	11	2	6	13	9	Lombardy	CREMONA	July 2015	32.38	14	CREMONA	6It2	This study
D190290	Cattle	HF	16	12	NA	16	NA	NA	15	6	5	9	2	6	13	8	Lombardy	CREMONA	July 2015	33.23	22	CREMONA	NA	This study
D190291	Cattle	HF	21	12	11	16	12	13	15	6	6	10	2	6	21	9	Lombardy	CREMONA	September 2015	30.73	8	CREMONA	8It2	This study
D190292	Cattle	HF	18	NA	11	NA	13	NA	15	6	6	11	2	NA	NA	NA	Lombardy	LODI	October 2015	32.39	5	LODI	NA	This study
D190293	Cattle	HF	18	12	11	18	13	14	15	6	NA	NA	NA	6	24	10	Lombardy	CREMONA	October 2015	30.24	11	CREMONA	10It2	This study
D190294	Cattle	HF	19	12	11	17	12	12	15	6	NA	NA	NA	6	29	10	Lombardy	LODI	December 2015	29.38	4	LODI	11It2	This study
D190295	Cattle	HF	18	12	11	16	12	NA	13	6	6	11	2	6	25	10	Lombardy	CREMONA	December 2015	31.3	21	CREMONA	NA	This study
D190297	Cattle	HF	18	12	10	17	12	13	15	6	NA	NA	NA	6	28	10	Lombardy	LODI	December 2015	29.54	4	LODI	13It2	This study
D190298	Cattle	HF	21	12	11	16	12	13	15	3	5	10	2	NA	NA	NA	Lombardy	CREMONA	January 2016	28.25	10	CREMONA	NA	This study
D190299	Cattle	HF	15	12	NA	16	13	NA	NA	6	6	9	2	NA	NA	NA	Lombardy	LODI	February 2016	33.78	7	LODI	NA	This study
D190300	Cattle	HF	25	12	11	16	12	13	15	6	7	10	2	6	25	10	Lombardy	CREMONA	February 2016	32.1	6	CREMONA	16It2	This study
D190301	Cattle	HF	15	12	17	16	12	13	10	5	9	9	2	6	15	9	Lombardy	CREMONA	March 2016	30.12	19	CREMONA	17It2	This study
D190302	Cattle	HF	21	12	11	NA	12	13	15	6	6	11	2	6	27	10	Lombardy	CREMONA	April 2016	33.85	10	CREMONA	NA	This study
D190303	Cattle	HF	18	12	NA	16	12	NA	15	6	NA	NA	NA	NA	NA	NA	Lombardy	CREMONA	April 2016	36.45	12	CREMONA	NA	This study
D190304	Cattle	HF	20	13	11	16	11	14	13	NA	6	11	2	5	25	10	Lombardy	CREMONA	April 2016	37.66	6	CREMONA	NA	This study
D190305	Cattle	HF	22	12	11	16	12	13	14	6	6	11	2	6	24	9	Lombardy	CREMONA	June 2016	28.34	6	CREMONA	21It2	This study
D190306	Cattle	HF	17	12	11	NA	12	12	14	6	6	10	2	6	26	10	Lombardy	CREMONA	March 2017	32.43	1	CREMONA	NA	This study
D190307	Cattle	HF	18	13	11	16	12	12	15	6	6	9	2	9	25	8	Lombardy	CREMONA	April 2017	28.69	18	CREMONA	23It2	This study
D190310	Cattle	HF	NA	NA	11	17	12	NA	14	6	6	10	2	NA	NA	NA	Lombardy	CREMONA	May 2017	30.68	17	CREMONA	NA	This study
D190311	Cattle	HF	13	12	12	16	NA	14	14	6	6	13	2	6	28	9	Lombardy	CREMONA	June 2017	30.95	3	CREMONA	25It2	This study
D190312	Cattle	HF	18	12	NA	16	12	14	15	6	6	11	2	6	24	9	Lombardy	CREMONA	June 2017	28.05	13	CREMONA	NA	This study
D190313	Cattle	HF	NA	12	NA	16	12	NA	15	6	6	11	2	6	19	10	Lombardy	CREMONA	August 2017	29.2	15	CREMONA	NA	This study
D190314	Cattle	HF	18	12	11	16	12	13	14	6	6	11	2	6	28	9	Lombardy	CREMONA	August 2017	28.89	15	CREMONA	28It2	This study
D190315	Cattle	HF	15	12	12	NA	13	NA	15	6	6	11	2	6	26	9	Lombardy	CREMONA	September 2017	32.6	2	CREMONA	NA	This study
D190316	Cattle	HF	NA	NA	NA	NA	12	NA	10	NA	NA	NA	NA	NA	NA	NA	Lombardy	CREMONA	November 2017	32.01	20	CREMONA	NA	This study
D190317	Cattle	HF	21	12	11	16	12	13	15	6	6	9	2	7	24	12	Lombardy	CREMONA	November 2017	28.95	17	CREMONA	31It2	This study
D190318	Cattle	HF	22	12	11	16	12	13	15	6	6	10	2	6	21	10	Lombardy	CREMONA	December 2017	26.2	16	CREMONA	32It2	This study
D190319	Cattle	HF	13	12	NA	NA	NA	12	10	6	NA	NA	NA	NA	NA	NA	Lombardy	CREMONA	February 2018	31.81	17	CREMONA	NA	This study
D190320	Cattle	HF	13	NA	12	NA	12	NA	15	6	NA	NA	NA	NA	NA	NA	Lombardy	LODI	October 2018	34.9	35	LODI	NA	This study
D190326	Cattle	HF	13	12	NA	16	12	13	15	6	5	9	2	6	22	10	Lombardy	CREMONA	December 2018	30.02	43	CREMONA	NA	This study
D190327	Cattle	HF	18	12	NA	17	12	13	15	6	5	9	2	6	29	9	Lombardy	LODI	February 2018	29.45	4	LODI	NA	This study
D190329	Cattle	HF	15	13	15	16	12	14	10	6	6	8	2	6	12	8	Lombardy	CREMONA	February 2019	29.74	42	CREMONA	37It2	This study
D190331	Cattle	HF	13	12	10	15	13	12	14	6	6	8	2	6	17	8	Lombardy	LODI	April 2017	28.14	23	LODI	38It2	This study
D190332	Cattle	HF	18	12	11	16	11	13	14	6	6	11	2	6	27	9	Lombardy	CREMONA	April 2017	29.3	24	CREMONA	39It2	This study
D190333	Cattle	HF	18	12	11	16	12	13	15	6	6	10	2	6	24	12	Lombardy	CREMONA	November 2017	33.54	25	CREMONA	40It2	This study
D190334	Cattle	HF	13	NA	12	17	12	12	10	6	6	10	2	6	15	8	Lombardy	MILANO	May 2017	30.55	26	MILANO	41It2	This study
D190335	Cattle	HF	20	NA	NA	NA	12	NA	NA	6	NA	NA	NA	6	23	10	Lombardy	CREMONA	November 2017	33.37	27	CREMONA	NA	This study
D190336	Cattle	HF	13	13	17	16	13	14	10	6	6	15	2	6	14	9	Lombardy	MANTOVA	August 2018	30.07	28	MANTOVA	43It2	This study
D190337	Cattle	HF	19	NA	NA	NA	12	13	15	6	NA	NA	NA	NA	NA	NA	Lombardy	LODI	June 2017	36.41	29	LODI	NA	This study
D190338	Cattle	HF	19	NA	NA	NA	NA	13	10	6	NA	NA	NA	NA	NA	NA	Lombardy	LODI	November 2017	33.46	30	LODI	NA	This study
D190339	Cattle	HF	13	NA	NA	NA	NA	NA	14	5	NA	NA	NA	NA	NA	NA	Lombardy	CREMONA	October 2017	33.39	31	CREMONA	NA	This study
D190340	Cattle	HF	NA	12	NA	17	14	NA	15	6	NA	NA	NA	6	17	8	Lombardy	MILANO	July 2017	34.89	32	MILANO	NA	This study
D190341	Cattle	HF	19	12	11	16	12	13	15	6	6	11	2	6	23	10	Lombardy	LODI	May 2015	27.99	33	LODI	48Ite	This study
D190342	Cattle	HF	13	11	NA	15	13	NA	NA	6	NA	NA	NA	6	21	10	Lombardy	MILANO	May 2017	33.24	34	MILANO	NA	This study
D190343	Cattle	HF	19	12	11	17	12	11	12	NA	6	10	2	6	27	8	Lombardy	CREMONA	April 2017	31.88	24	CREMONA	NA	This study
D190344	Cattle	HF	13	13	11	18	NA	NA	NA	NA	NA	NA	NA	NA	NA	NA	Lombardy	LODI	May 2018	33.17	36	LODI	NA	This study
D190345	Cattle	HF	18	12	11	16	12	13	15	6	6	11	2	6	26	11	Lombardy	CREMONA	March 2018	31.5	25	CREMONA	52It2	This study
D190346	Cattle	HF	18	12	11	16	10	12	17	5	6	10	2	6	24	9	Lombardy	CREMONA	May 2018	28.7	37	CREMONA	53It2	This study
D190347	Cattle	HF	13	NA	NA	NA	NA	NA	13	5	NA	NA	NA	NA	NA	NA	Lombardy	MILANO	June 2018	35.87	38	MILANO	NA	This study
D190348	Cattle	HF	18	12	11	NA	11	12	16	6	NA	NA	NA	6	26	10	Lombardy	LODI	May 2018	32.68	39	LODI	NA	This study
D190349	Cattle	HF	17	12	11	16	13	13	15	6	6	10	2	6	26	10	Lombardy	MILANO	March 2018	27.46	40	MILANO	56It2	This study
D190350	Cattle	HF	19	12	11	16	12	13	15	6	6	11	2	NA	NA	NA	Lombardy	LODI	July 2018	31.16	35	LODI	NA	This study
ITA-14-14	Cattle	HF	13	NA	9	14	NA	11	11	6	NA	NA	NA	6	18	8	Lombardy	NA	NA	NA	NA	NA	1It2	https://doi.org/10.1007/s00436-020-06642-2
ITA-14-15	Cattle	HF	13	NA	9	14	NA	NA	11	6	NA	NA	NA	6	18	8	Lombardy	NA	NA	NA	NA	NA	NA	https://doi.org/10.1007/s00436-020-06642-2
Nc-PV1	Cattle	HF	19	NA	11	16	NA	12	14	6	NA	NA	NA	6	21	10	NA	NA	NA	NA	NA	NA	1It	https://doi.org/10.1007/s00436-020-06642-2
ITA-14-5	Cattle	HF	15	NA	NA	16	NA	12	9	6	NA	NA	NA	6	14	9	Piedmont	NA	NA	NA	NA	NA	2It1	https://doi.org/10.1007/s00436-020-06642-2
ITA-14-6	Cattle	HF	19	NA	9	16	NA	12	14	6	NA	NA	NA	NA	NA	NA	Piedmont	NA	NA	NA	NA	NA	3It1	https://doi.org/10.1007/s00436-020-06642-2
ITA-14-7	Cattle	HF	20	NA	9	16	NA	12	14	6	NA	NA	NA	6	22	10	Piedmont	NA	NA	NA	NA	NA	4It1	https://doi.org/10.1007/s00436-020-06642-2
ITA-14-8	Cattle	HF	15	NA	NA	15	NA	NA	18	6	NA	NA	NA	6	19	10	Piedmont	NA	NA	NA	NA	NA	NA	https://doi.org/10.1007/s00436-020-06642-2
ITA-14-9	Cattle	HF	NA	NA	15	NA	NA	NA	11	6	NA	NA	NA	6	14	9	Piedmont	NA	NA	NA	NA	NA	NA	https://doi.org/10.1007/s00436-020-06642-2
ITA-14-11	Cattle	LOC	NA	NA	9	16	NA	12	15	6	NA	NA	NA	NA	NA	NA	Piedmont	NA	NA	NA	NA	NA	NA	https://doi.org/10.1007/s00436-020-06642-2
ITA-14-12	Cattle	HF	15	NA	15	16	NA	12	11	6	NA	NA	NA	6	14	9	Piedmont	NA	NA	NA	NA	NA	5It1	https://doi.org/10.1007/s00436-020-06642-2
ITA-14-16	Cattle	HF	14	NA	13	17	NA	12	14	6	NA	NA	NA	6	21	9	Piedmont	NA	NA	NA	NA	NA	6It1	https://doi.org/10.1007/s00436-020-06642-2
ITA-14-17	Cattle	HF	14	NA	18	16	NA	11	11	6	NA	NA	NA	6	14	11	Piedmont	NA	NA	NA	NA	NA	7It1	https://doi.org/10.1007/s00436-020-06642-2
ITA-14-18	Cattle	HF	13	NA	9	14	NA	11	11	6	NA	NA	NA	6	21	8	Piedmont	NA	NA	NA	NA	NA	8It1	https://doi.org/10.1007/s00436-020-06642-2
ITA-14-19	Cattle	LOC	20	NA	9	15	NA	12	14	6	NA	NA	NA	6	23	11	Piedmont	NA	NA	NA	NA	NA	9It1	https://doi.org/10.1007/s00436-020-06642-2
ITA-14-20	Cattle	LOC	15	NA	16	16	NA	12	10	6	NA	NA	NA	6	14	8	Piedmont	NA	NA	NA	NA	NA	10It1	https://doi.org/10.1007/s00436-020-06642-2
ITA-15-23	Cattle	HF	NA	NA	9	15	NA	NA	11	6	NA	NA	NA	NA	NA	NA	Piedmont	NA	NA	NA	NA	NA	NA	https://doi.org/10.1007/s00436-020-06642-2
ITA-15-25	Cattle	HF	NA	NA	10	NA	NA	NA	NA	6	NA	NA	NA	6	15	8	Piedmont	NA	NA	NA	NA	NA	NA	https://doi.org/10.1007/s00436-020-06642-2
ITA-15-26	Cattle	HF	15	NA	11	15	NA	12	12	6	NA	NA	NA	5	18	9	Piedmont	NA	NA	NA	NA	NA	11It1	https://doi.org/10.1007/s00436-020-06642-2
ITA-15-27	Cattle	HF	15	NA	17	17	NA	12	10	6	NA	NA	NA	6	14	9	Piedmont	NA	NA	NA	NA	NA	12It1	https://doi.org/10.1007/s00436-020-06642-2
ITA-15-31	Cattle	HF	15	NA	15	16	NA	12	10	6	NA	NA	NA	6	15	9	Piedmont	NA	NA	NA	NA	NA	13It1	https://doi.org/10.1007/s00436-020-06642-2
ITA-15-32	Cattle	HF	15	NA	17	16	NA	12	NA	6	NA	NA	NA	NA	NA	NA	Piedmont	NA	NA	NA	NA	NA	14It1	https://doi.org/10.1007/s00436-020-06642-2
ITA-15-33	Cattle	HF	15	NA	NA	16	NA	12	9	6	NA	NA	NA	6	14	9	Piedmont	NA	NA	NA	NA	NA	15It1	https://doi.org/10.1007/s00436-020-06642-2
ITA-15-34	Cattle	HF	13	NA	9	16	NA	13	11	6	NA	NA	NA	7	19	9	Piedmont	NA	NA	NA	NA	NA	16It1	https://doi.org/10.1007/s00436-020-06642-2
ITA-15-35	Cattle	HF	15	NA	16	16	NA	12	9	6	NA	NA	NA	6	14	9	Piedmont	NA	NA	NA	NA	NA	17It1	https://doi.org/10.1007/s00436-020-06642-2
ITA-16-36	Cattle	HF	14	NA	9	18	NA	14	12	6	NA	NA	NA	6	22	10	Piedmont	NA	NA	NA	NA	NA	18It1	https://doi.org/10.1007/s00436-020-06642-2
ITA-16-37	Cattle	HF	20	NA	9	16	NA	12	14	6	NA	NA	NA	6	26	11	Piedmont	NA	NA	NA	NA	NA	19It1	https://doi.org/10.1007/s00436-020-06642-2
ITA-16-38	Cattle	LOC	13	NA	13	15	NA	12	17	6	NA	NA	NA	6	20	10	Piedmont	NA	NA	NA	NA	NA	20It1	https://doi.org/10.1007/s00436-020-06642-2
ITA-16-39	Cattle	LOC	13	NA	9	15	NA	11	11	6	NA	NA	NA	6	18	9	Piedmont	NA	NA	NA	NA	NA	21It1	https://doi.org/10.1007/s00436-020-06642-2
ITA-16-40	Cattle	LOC	19	NA	9	16	NA	12	14	6	NA	NA	NA	6	23	11	Piedmont	NA	NA	NA	NA	NA	NA	https://doi.org/10.1007/s00436-020-06642-2
ITA-14-10	Cattle	HF	19	NA	9	16	NA	12	14	6	NA	NA	NA	6	22	11	Veneto-Trento	NA	NA	NA	NA	NA	1It3	https://doi.org/10.1007/s00436-020-06642-2
ITA-13-1	Cattle	HF	NA	NA	NA	NA	NA	NA	NA	NA	NA	NA	NA	NA	NA	NA	Veneto-Trento	NA	NA	NA	NA	NA	NA	https://doi.org/10.1007/s00436-020-06642-2
ITA-13-2	Cattle	HF	NA	NA	9	16	NA	NA	NA	6	NA	NA	NA	6	21	11	Veneto-Trento	NA	NA	NA	NA	NA	NA	https://doi.org/10.1007/s00436-020-06642-2
ITA-13-3	Cattle	HF	NA	NA	9	NA	NA	NA	11	6	NA	NA	NA	7	17	9	Veneto-Trento	NA	NA	NA	NA	NA	NA	https://doi.org/10.1007/s00436-020-06642-2
ITA-13-4	Cattle	HF	NA	NA	9	16	NA	NA	18	6	NA	NA	NA	7	25	10	Veneto-Trento	NA	NA	NA	NA	NA	NA	https://doi.org/10.1007/s00436-020-06642-2
ITA-14-21	Cattle	LOC	13	NA	NA	15	NA	11	12	6	NA	NA	NA	7	12	10	Veneto-Trento	NA	NA	NA	NA	NA	2It3	https://doi.org/10.1007/s00436-020-06642-2
ITA-14-22	Cattle	LOC	12	NA	10	16	NA	13	13	6	NA	NA	NA	9	23	8	Veneto-Trento	NA	NA	NA	NA	NA	3It3	https://doi.org/10.1007/s00436-020-06642-2
ITA-15-24	Cattle	LOC	18	NA	9	16	NA	12	14	6	NA	NA	NA	6	23	10	Veneto-Trento	NA	NA	NA	NA	NA	4It3	https://doi.org/10.1007/s00436-020-06642-2
ITA-15-28	Cattle	LOC	13	NA	10	16	NA	11	10	6	NA	NA	NA	NA	NA	NA	Veneto-Trento	NA	NA	NA	NA	NA	5It3	https://doi.org/10.1007/s00436-020-06642-2
ITA-15-29	Cattle	LOC	13	NA	14	16	NA	12	11	6	NA	NA	NA	6	14	9	Veneto-Trento	NA	NA	NA	NA	NA	6It3	https://doi.org/10.1007/s00436-020-06642-2
ITA-15-30	Cattle	LOC	13	NA	9	14	NA	11	11	6	NA	NA	NA	6	18	8	Veneto-Trento	NA	NA	NA	NA	NA	7It3	https://doi.org/10.1007/s00436-020-06642-2
ITA-16-41	Goat	NA	12	NA	14	17	NA	11	15	6	NA	NA	NA	7	24	9	Veneto-Trento	NA	NA	NA	NA	NA	8It3	https://doi.org/10.1007/s00436-020-06642-2
